# Supplementary material for: Light-Induced Structural Evolutions in Electrostatic Nanoassemblies
Source: Polymers (Basel). 2026 Jan 9;18(2):190. doi: 10.3390/polym18020190 (PMC12845469; doi:10.3390/polym18020190)
Supplement: Supplementary file 1 [file polymers-18-00190-s001.zip]

Archive with 1 entries (1 files):
- polymers-4065518-supplementary.pdf
